# Supplementary material for: Immune checkpoint inhibitor monotherapy is sufficient to promote microenvironmental normalization via the type I interferon pathway in PD‐L1‐expressing head and neck cancer
Source: Mol Oncol. 2024 Mar 21;18(8):1923–39. doi: 10.1002/1878-0261.13633 (PMC11306519; doi:10.1002/1878-0261.13633)
Supplement: Supplementary file 2 — Table S2. List of differentially expressed genes between AOC3 and AOC11 cells. [file MOL2-18-1923-s002.xlsx]

## Sheet: Sheet1
Table S2. List of differentially expressed genes between AOC3 and AOC11 cells
AOC3_PT_vs_AOC11_PT		AOC3_LN_vs_AOC11_LN
AOC3_PT (n=224)	AOC11_PT (n=189)	AOC3_LN (n=120)	AOC11_LN (n=336)
eurl3	Il18r1	Slc9a2	Cavin2
Wnt10a	Ankrd44	Ngef	Map2
Ccl20	Slc23a3	Serpinb2	Slc4a3
Ramp1	Ccl20	Ptgs2	Pax3
Ikbke	Cntn2	Fam78b	Ramp1
Ppp1r12b	Zbed6	Kcnh1	Sox13
Tnnt2	Ppp1r12b	Cnksr3	Cfap45
Atp1b1	Ptgs2	Nt5dc3	Aim2
Nectin4	Pla2g4a	Ramp3	Ifi204
Aim2	Ccn2	Igfbp3	Ifi205
Ifi211	Dse	Ebf1	Mndal
Itpkb	Slc19a1	Csf2	Ephx1
Ephx1	Adamtsl5	Arhgap44	Ppp1r14c
Lyplal1	Tmtc3	Myh10	Phactr2
Cd34	Il23a	Aloxe3	Hebp2
Traf5	Lif	Ksr1	Marcks
Frk	Cobl	Krt19	Ddit4
Pcbd1	Egfr	Nptx1	H2afy2
Gstt3	Csf2	Foxg1	Gstt3
Gadd45b	Tmem88	Prl2c3	Lss
Ddit3	Eno3	Prl2c2	Col18a1
Pik3ip1	Ccl9	Prl7c1	Palm
Aebp1	Dusp14	Bmp6	Tcn2
Camk2b	Nog	Nkd2	Pik3ip1
Flt4	Cacna1g	Fam25c	H2afv
Irf1	Csf3	BC061237	Tgtp1
Anxa6	Slc16a3	Ang2	Ifi47
Sparc	Id2	Prss52	Tgtp2
Aldoc	Rrm2	Lmo7	Myh10
Nos2	Ifrd1	Ghr	Acap1
Ccl2	Entpd5	Npr3	Rnf167
Abcc3	Pgf	Fer1l6	Xaf1
Acsf2	Rapgef5	Sult4a1	Proca1
Dlx3	Klf6	Parvb	Aldoc
Dlx4	Prl2c3	Pdzrn4	Ccl5
Copz2	Prl2c2	Krt6b	Samd14
Igfbp4	Hist1h4i	Krt6a	Pdk2
Vat1	Hist1h1c	Sp7	Dlx3
Foxj1	Scgn	Gtsf1	Copz2
Sphk1	Ripor2	Prodh	Tns4
Slc16a3	Prl7c1	Tigit	Cnp
Sox11	Prl2a1	Jam2	Gjc1
Nfkbia	Serpinb9b	Cldn6	Limd2
Ltbp2	Gfod1	Arhgdig	Ubald2
Adssl1	Gadd45g	Dusp1	Lgals3bp
Pfkp	Slc25a48	Ppard	C1qtnf1
Serpinb6b	Glrx	Mtcl1	Pycr1
Gmpr	Plk2	Clip4	Kcns3
Dbn1	Fst	Egr1	Twist1
Cxcl14	Dnase1l3	Sema6a	Six1
Erap1	Flnb	Spire1	Tgfb3
Emb	Ptprg	Siglec15	Ifi27
Acox2	Slc4a7	Slc14a1	Evl
Gng2	Ube2e2	Clcf1	Akr1e1
Arhgef40	Pbrm1	Pold4	Dusp22
Psme2	Ncoa4	Cst6	Gmpr
Psme1	Fermt2	Fosl1	Ogn
Clu	Ang2	Syt7	Tspan17
Sorbs3	Xpo4	Tle4	Fam193b
Fbxo32	Lats2	Col17a1	Cxcl14
Ly6c1	Msra	Rnf208	Irx1
Scx	Pbk	Qrfp	Zbed3
Slc39a4	Kctd9	Grb14	Emb
Apol7a	Hr	Dhrs9	Hmgcs1
Apol9a	Dgkh	Dll4	Il3ra
Apol9b	Diaph3	Shf	Gng2
Kctd17	Tbc1d4	Prom2	Pck2
Lgals1	Lmo7	Flrt3	Pdlim2
Pdgfb	Abcc4	Thbd	Lcp1
Parp10	Pcca	Procr	Slain1
Celsr1	Pdgfb	Car2	Ank
Vdr	Krt80	S100a7a	Osr2
Fkbp11	Krt7	Ngf	Gpt
Wnt10b	Nlrc3	Palmd	Apol9a
Fmnl3	Cldn1	Ccl27b	Apol9b
Igfbp6	Vgll3	Ccl27a	Kctd17
Smim22	Adamts1	Gne	Mgat3
Itgb5	Hunk	Klf4	Mapk12
Parp14	Synj1	Bspry	Arsa
Dtx3l	Rps6ka2	Lepr	Amigo2
Parp9	Dusp1	Edn2	Tmem106c
App	Tnf	Map3k6	Mettl7a1
Agpat4	Ier3	Padi2	Pou6f1
Prss27	Dlk2	Nppb	Krt5
Tapbp	Ptprm	Srm	Igfbp6
Psmb8	Crim1	Speer1	Sp7
Ddah2	Kif5b	Psapl1	Calcoco1
H2-Q4	Lama3	Ppp2r2c	Serpind1
Nfkbie	Taf4b	Csn3	Rtp4
Stap2	Trappc8	Afp	St6gal1
C3	Slc39a6	Ppbp	Tmem44
Xdh	Wdr36	Areg	B4galt4
Mta3	Tslp	Spp1	Amdhd2
Tmem173	Apc	Asphd2	Eci1
Lox	Hbegf	Hilpda	RPS10-NUDT3
Ppic	Dmxl1	Flnc	Kank3
Aldh7a1	Lox	Cpa4	Psmb9
Synpo	Csf1r	Scrn1	Psmb8
Ppargc1b	Sec11c	Gsg1	H2-Q6
Ccdc68	Ccbe1	Bcat1	H2-Q7
Pard6g	Pmaip1	Dhx34	Enpp5
Unc93b1	Cep76	Klk6	Enpp4
Insl6	Spire1	Klk8	Lbh
Plekhs1	Dynap	Klk10	Galm
Ablim1	Lipg	Klk9	Afap1l1
Ptges	Ankrd1	Aldh1a3	Aldh3b1
Phyhd1	Lcn2	Aqp8	Unc93b1
Ass1	Alkbh3	Defb14	Acy3
Lcn2	Prrg4	Adgra2	Tcirg1
Ptgs1	Il1a	Nrg1	Pold4
Nmi	Prnd	Klf2	Yif1a
Trim44	Id1	Inpp4b	Efemp2
Ivd	Slpi	Sema7a	Ctsw
Tgm2	Fndc3b	Elovl4	Rnaseh2c
Slpi	Prkci	Trex2	Znhit2
Mmp9	S100a14	L1cam	Ltbp3
Cp	Lce1f	Cxcr3	Arl2
Mgst2	Lce1g	Nup62cl	Tm7sf2
Pdgfc	Lce1h	Sh3kbp1	Macrod1
Pear1	Crct1	Tmsb4x	Rcor2
Crabp2	Ngf		Pla2g16
Atp8b2	Csf1		Uqcc3
Sprr1b	Wdr47		AC129217.1
Sprr1a	F3		Lbhd1
Mtmr11	Ccn1		Fads2
Txnip	Car9		Fads1
Mab21l3	Calr4		Fam189a2
Mov10	Rnf223		Vldlr
Rhoc	Abcb1b		Insl6
Dennd2d	Sema3e		Hhex
Csf1	Evc2		Scd1
F3	Cpeb2		Scd2
Gbp2	Ppbp		Mfsd13a
Wls	Cxcl3		Pdcd4
Slc31a2	Cxcl5		Gata3
Pdzk1ip1	Cxcl1		Msrb2
Ptprf	Ereg		Apbb1ip
Zc3h12a	U90926		Bmyc
Col16a1	Fgf5		Egfl7
Cep85	Hspb8		Prrx2
Camk2n1	Serpine1		Ptges
Kcnab2	Adap1		Phyhd1
C1qtnf12	Zfand2a		Wipf1
Isg15	Actb		Trp53i11
Bst1	Impdh1		Cd82
Igfbp7	Flnc		Cd59a
Smr3a	B4galnt3		Bmf
Slc4a4	C1s1		Ccdc9b
Cxcl5	Ccnd2		Gchfr
Cxcl1	Clec2g		Strc
Odaph	Klra8		Bcl2l11
Cxcl10	Dmpk		Chchd5
Oasl1	Cnfn		Gfra4
Oasl2	Siglecg		Plcb4
Aldh2	Klk10		Zcchc3
Rilpl2	Mtmr10		Sox12
Serpine1	Gdpd3		Pxmp4
Pon3	Adam12		Map1lc3a
Mdfic	Dusp8		Scand1
Podxl	Col4a2		Pabpc1l
Parp12	Defb14		Eya2
Ephb6	Klhl2		Kcnb1
Gstk1	Hmox1		Zbp1
Tmem176b	Inpp4b		Ppdpf
Tmem176a	Palm3		Zbtb10
Add2	Slc36a4		Cp
Fbln2	Trim29		Gnb4
Gxylt2	Hspb2		Efna1
Pdzrn3	Cryab		Efna4
Bhlhe40	Prkar2a		Tdrkh
Apobec1	mt-Nd1		Txnip
Ptms	mt-Nd2		Tbx15
Ldhb	mt-Nd4l		Gstm7
Bcam	mt-Nd4		Gstm2
Nectin2	mt-Nd5		Gstm1
Slco3a1	mt-Nd6		Gstm4
Arpin	mt-Cytb		Palmd
Gdpd5	mt-Atp8		Gbp2
Serpinh1	Slc6a14		Chchd7
Akip1	L1cam		Aqp3
St5	Prkx		Hint2
Dkk3	Rps6ka6		Glipr2
Mical2	Diaph2		Ptgr1
Nupr1	Cenpi		Cdkn2b
Apobr	Tceal8		Cdkn2a
Spn	Bhlhb9		Tut4
Ctf1	Mid2		Dmbx1
Fuom	Sat1		Tspan1
Ifitm3	Hccs		St3gal3
Cd81			Sdc3
Irs2			Sh3bgrl3
Fgfr1			Rsrp1
Rbpms			Asap3
Aga			Tcea3
Vegfc			Ece1
Neil3			Arhgef19
Crlf1			Pdpn
Bst2			Dhrs3
Nod2			Agtrap
Chd9			Fam213b
Mt2			Isg15
Mt1			Plekhn1
Cx3cl1			Atg9b
Ccdc102a			Crygn
Adgrg1			Insig1
Kifc3			Mxd4
Cmtm3			Ccdc149
Cdh3			Oasl2
Nqo1			Oas3
Cotl1			Oas1c
Birc3			Aldh2
Vwa5a			Mettl27
Ankk1			Cldn3
Il18			Slc25a13
Pclaf			Ica1
Gsta4			Gpr85
Sema3f			Tspan12
Nradd			Podxl
Tmie			Rab19
Il13ra1			Gstk1
Dock11			Zfp467
Gpc4			Atp6v0e2
Amot			Malsu1
Lrch2			Repin1
			Zfp775
			Skap2
			Hoxa4
			Hoxa7
			Hoxa5
			Jazf1
			Scrn1
			St3gal5
			Tmsb10
			M1ap
			Wbp1
			Dguok
			Add2
			Asprv1
			Abtb1
			Adamts9
			Eif4e3
			Cxcl12
			Usp18
			Rimklb
			Ptpn6
			Grcc10
			Ptms
			Spsb2
			Ing4
			Magohb
			H2afj
			Bcat1
			Cdc42ep5
			Dnaaf3
			Nop53
			Bckdha
			Dyrk1b
			Lgals7
			Map4k1
			Syne4
			Fxyd5
			Wtip
			Josd2
			Ptov1
			Tbc1d17
			Rras
			Tead2
			Tmem143
			Emp3
			Dbp
			Tmem86a
			Snrpn
			Snurf
			Arrdc4
			Isg20
			Hdgfl3
			Fah
			Capn5
			Ucp2
			Trim21
			Cavin3
			Apbb1
			Taf10
			Lmo1
			Syt17
			Nupr1
			Ypel3
			Ctf1
			Bcl7c
			Vkorc1
			Prss8
			Rgs10
			Ifitm2
			Ifitm3
			Sigirr
			Urah
			Gatd1
			Lsp1
			Pet100
			Gas6
			Tcim
			Rbpms
			Il12rb1
			Fcho1
			Rpl18a
			Tecr
			Mt2
			Mt1
			Cx3cl1
			Ccdc102a
			Adgrg1
			Cmtm3
			Marveld3
			Tmem205
			Vwa5a
			Ttc12
			Cadm1
			Ncam1
			Plet1
			Pts
			Il18
			Cib2
			Hexa
			Anp32a
			Tmod2
			Lysmd2
			Tmem108
			Uba7
			Nicn1
			Ndufaf3
			Trex1
			Zfp651
			Lars2
			Usp11
			Enox2
			Tspyl2
